# Supplementary material for: Lectotypification of five names in the genus Stellaria (Caryophyllaceae) in China
Source: PhytoKeys. 2020 Dec 21;170:71–81. doi: 10.3897/phytokeys.170.59527 (PMC7769891; doi:10.3897/phytokeys.170.59527)
Supplement: XML Treatment for Stellaria depressa [file phytokeys.170.59527-treatment1.xml]

<!DOCTYPE tp:taxon-treatment
  PUBLIC "-//TaxonX//DTD Taxonomic Treatment Publishing DTD v0 20100105//EN" "tax-treatment-NSO.dtd">
<tp:taxon-treatment xmlns:tp="http://www.plazi.org/taxpub"><tp:treatment-meta><kwd-group><label>Taxon classification</label><kwd><named-content xmlns:xlink="http://www.w3.org/1999/xlink" content-type="kingdom">Plantae</named-content></kwd><kwd><named-content xmlns:xlink="http://www.w3.org/1999/xlink" content-type="order">Caryophyllales</named-content></kwd><kwd><named-content xmlns:xlink="http://www.w3.org/1999/xlink" content-type="family">Caryophyllaceae</named-content></kwd></kwd-group><mixed-citation publication-type="journal"><person-group><name><surname>Wang</surname><given-names>Wenqiao</given-names></name><name><surname>Su</surname><given-names>Zhiwei</given-names></name><name><surname>Ma</surname><given-names>Zhonghui</given-names></name></person-group><article-title>Lectotypification of five names in the genus <italic><tp:taxon-name><tp:taxon-name-part taxon-name-part-type="genus" reg="Stellaria">Stellaria</tp:taxon-name-part></tp:taxon-name></italic> (<tp:taxon-name><tp:taxon-name-part taxon-name-part-type="family">Caryophyllaceae</tp:taxon-name-part></tp:taxon-name>) in China</article-title><source>PhytoKeys</source><day>21</day><month>12</month><year>2020</year><volume>170</volume><fpage>71</fpage><lpage>81</lpage><pub-id pub-id-type="doi">10.3897/phytokeys.170.59527</pub-id></mixed-citation></tp:treatment-meta><tp:nomenclature><tp:taxon-name><object-id xmlns:xlink="http://www.w3.org/1999/xlink" content-type="arpha" xlink:type="simple">ABEB1A66-9197-5B1E-99F5-BE6E10CAC831</object-id>
            <tp:taxon-name-part taxon-name-part-type="genus" reg="Stellaria">Stellaria</tp:taxon-name-part>
            <tp:taxon-name-part taxon-name-part-type="species" reg="depressa">depressa</tp:taxon-name-part>
          </tp:taxon-name><tp:taxon-authority>Em. Schmid, Repert. Spec. Nov. Regni Veg. 31: 41 (1932)</tp:taxon-authority></tp:nomenclature><tp:treatment-sec sec-type="Lectotype" id="SECID0EKGAC"><title>Lectotype</title><p>(designated here):–China, Tschu-sang-po, am Lanak-La, August 13, 1927, <italic>Bosshard s.n.</italic> (Z000002693 digital image!, Figure <xref ref-type="fig" rid="F1">1</xref>; Isolectotypes: China, Aksai-Chin, <italic>Bosshard s.n.</italic>, Z barcode Z000002691 digital image!, China, Ladakh, Zingrul, <italic>Bosshard s.n.</italic>, Z barcode Z000002692 digital image!).</p><fig id="F1" position="float" orientation="portrait"><object-id xmlns:xlink="http://www.w3.org/1999/xlink" content-type="doi" xlink:type="simple">10.3897/phytokeys.170.59527.figure1</object-id><object-id xmlns:xlink="http://www.w3.org/1999/xlink" content-type="arpha" xlink:type="simple">86E2814E-F6C7-5D6D-AD1E-148FE1FF47DF</object-id><label>Figure 1.</label><caption><p>Lectotype of <italic><tp:taxon-name><tp:taxon-name-part taxon-name-part-type="genus" reg="Stellaria">S.</tp:taxon-name-part> <tp:taxon-name-part taxon-name-part-type="species" reg="depressa">depressa</tp:taxon-name-part></tp:taxon-name></italic> Em. Schmid (Walter Bosshard, <italic>Bosshard s.n.</italic>, Z000002693).</p></caption><graphic xmlns:xlink="http://www.w3.org/1999/xlink" xlink:href="phytokeys-170-071-g001.jpg" position="float" orientation="portrait" xlink:type="simple" id="oo_489389.jpg"><uri content-type="original_file" xlink:type="simple">https://binary.pensoft.net/fig/489389</uri></graphic></fig></tp:treatment-sec><tp:treatment-sec sec-type="notes" id="SECID0EUHAC"><title>Note.</title><p>When Schmid first described <italic><tp:taxon-name><tp:taxon-name-part taxon-name-part-type="genus" reg="Stellaria">S.</tp:taxon-name-part> <tp:taxon-name-part taxon-name-part-type="species" reg="depressa">depressa</tp:taxon-name-part></tp:taxon-name></italic>, he cited three specimens “<italic>Bosshard s.n.</italic>, 16. VII. 1927; <italic>Bosshard s.n.</italic>, 13. VIII. 1927; <italic>Bosshard s.n.</italic>, 5. IX. 1927” collected by Bosshard from Ladakh and Tibet, but he didn’t designate any one of them as holotype in the protologue. According to <xref ref-type="bibr" rid="B13">Stafleu and Cowan (1993)</xref>, Bosshard’s specimens were deposited in W and Z. We traced three specimens of <italic><tp:taxon-name><tp:taxon-name-part taxon-name-part-type="genus" reg="Stellaria">S.</tp:taxon-name-part> <tp:taxon-name-part taxon-name-part-type="species" reg="depressa">depressa</tp:taxon-name-part></tp:taxon-name></italic> collected by Bosshard deposited in Z (Z000002693 digital image!, Z000002691 digital image!, Z000002692 digital image!). Although they were collected by Bossard at different time, it seems that they were treated as types since they all have the label “Typus”. However, according to Arts. 9.1, 9.6, and 40 Note 1 of the ICN (<xref ref-type="bibr" rid="B15">Turland et al. 2018</xref>), none of them can be treated as holotype, but all should be considered as syntypes. Given a label on the specimen sheet with the description matching the protologue of <italic><tp:taxon-name><tp:taxon-name-part taxon-name-part-type="genus" reg="Stellaria">S.</tp:taxon-name-part> <tp:taxon-name-part taxon-name-part-type="species" reg="depressa">depressa</tp:taxon-name-part></tp:taxon-name></italic>, its good preservation, and the perfect presence of flower and inflorescence, Z000002693 is designated here as the lectotype according to Art. 9.3 and 9.4 of the ICN (<xref ref-type="bibr" rid="B15">Turland et al. 2018</xref>).</p></tp:treatment-sec><ref-list><ref id="B13"><mixed-citation xmlns:xlink="http://www.w3.org/1999/xlink" xlink:type="simple"><person-group><name name-style="western"><surname>Stafleu</surname><given-names>FA</given-names></name><name name-style="western"><surname>Cowan</surname><given-names>RS</given-names></name></person-group> (<year>1993</year>) Taxonomic literature: a selective guide to botanical publications and collections with dates, commentaries and types. Bohn, Scheltema &amp; Holkema, Utrecht. <ext-link xlink:type="simple" ext-link-type="uri" xlink:href="https://www.biodiversitylibrary.org/item/103859">https://www.biodiversitylibrary.org/item/103859</ext-link></mixed-citation></ref><ref id="B15"><mixed-citation xmlns:xlink="http://www.w3.org/1999/xlink" xlink:type="simple"><person-group><name name-style="western"><surname>Turland</surname><given-names>NJ</given-names></name><name name-style="western"><surname>Wiersema</surname><given-names>JH</given-names></name><name name-style="western"><surname>Barrie</surname><given-names>FR</given-names></name><name name-style="western"><surname>Greuter</surname><given-names>W</given-names></name><name name-style="western"><surname>Hawksworth</surname><given-names>DL</given-names></name><name name-style="western"><surname>Herendeen</surname><given-names>PS</given-names></name><name name-style="western"><surname>Knapp</surname><given-names>S</given-names></name><name name-style="western"><surname>Kusber</surname><given-names>WH</given-names></name><name name-style="western"><surname>Li</surname><given-names>DZ</given-names></name><name name-style="western"><surname>Marhold</surname><given-names>K</given-names></name><name name-style="western"><surname>May</surname><given-names>TW</given-names></name><name name-style="western"><surname>McNeill</surname><given-names>J</given-names></name><name name-style="western"><surname>Monro</surname><given-names>AM</given-names></name><name name-style="western"><surname>Prad</surname><given-names>J</given-names></name><name name-style="western"><surname>Price</surname><given-names>MJ</given-names></name><name name-style="western"><surname>Smith</surname><given-names>GF</given-names></name></person-group> (<year>2018</year>) International Code of Nomenclature for algae, fungi, and plants (Shenzhen Code) adopted by the Nineteenth International Botanical Congress Shenzhen, China, July 2017. Regnum Vegetabile 159. Koeltz Botanical Books, Glashütten. <ext-link xlink:type="simple" ext-link-type="doi" xlink:href="10.12705/Code.2018">https://doi.org/10.12705/Code.2018</ext-link></mixed-citation></ref></ref-list></tp:taxon-treatment>
