# Supplementary material for: Lectotypification of five names in the genus Stellaria (Caryophyllaceae) in China
Source: PhytoKeys. 2020 Dec 21;170:71–81. doi: 10.3897/phytokeys.170.59527 (PMC7769891; doi:10.3897/phytokeys.170.59527)
Supplement: XML Treatment for Stellaria ebracteata [file phytokeys.170.59527-treatment3.xml]

<!DOCTYPE tp:taxon-treatment
  PUBLIC "-//TaxonX//DTD Taxonomic Treatment Publishing DTD v0 20100105//EN" "tax-treatment-NSO.dtd">
<tp:taxon-treatment xmlns:tp="http://www.plazi.org/taxpub"><tp:treatment-meta><kwd-group><label>Taxon classification</label><kwd><named-content xmlns:xlink="http://www.w3.org/1999/xlink" content-type="kingdom">Plantae</named-content></kwd><kwd><named-content xmlns:xlink="http://www.w3.org/1999/xlink" content-type="order">Caryophyllales</named-content></kwd><kwd><named-content xmlns:xlink="http://www.w3.org/1999/xlink" content-type="family">Caryophyllaceae</named-content></kwd></kwd-group><mixed-citation publication-type="journal"><person-group><name><surname>Wang</surname><given-names>Wenqiao</given-names></name><name><surname>Su</surname><given-names>Zhiwei</given-names></name><name><surname>Ma</surname><given-names>Zhonghui</given-names></name></person-group><article-title>Lectotypification of five names in the genus <italic><tp:taxon-name><tp:taxon-name-part taxon-name-part-type="genus" reg="Stellaria">Stellaria</tp:taxon-name-part></tp:taxon-name></italic> (<tp:taxon-name><tp:taxon-name-part taxon-name-part-type="family">Caryophyllaceae</tp:taxon-name-part></tp:taxon-name>) in China</article-title><source>PhytoKeys</source><day>21</day><month>12</month><year>2020</year><volume>170</volume><fpage>71</fpage><lpage>81</lpage><pub-id pub-id-type="doi">10.3897/phytokeys.170.59527</pub-id></mixed-citation></tp:treatment-meta><tp:nomenclature><tp:taxon-name><object-id xmlns:xlink="http://www.w3.org/1999/xlink" content-type="arpha" xlink:type="simple">70B720C1-6521-532B-B898-BF14018F1DF1</object-id>
            <tp:taxon-name-part taxon-name-part-type="genus" reg="Stellaria">Stellaria</tp:taxon-name-part>
            <tp:taxon-name-part taxon-name-part-type="species" reg="ebracteata">ebracteata</tp:taxon-name-part>
          </tp:taxon-name><tp:taxon-authority>Kom., Trudy Imp. S.-Peterburgsk. Bot. Sada. 18: 441 (1901)</tp:taxon-authority></tp:nomenclature><tp:treatment-sec sec-type="Lectotype" id="SECID0EHOAC"><title>Lectotype</title><p>(designated here):–North Korea, Ad trajectum Abuzsa-kogar divortium aquarum inter flumina Tumin et Jalu, June 19, 1897, <italic>Komarov s.n.</italic> (LE01001957 digital image!, Figure <xref ref-type="fig" rid="F3">3</xref>; Isolectotype: North Korea, Trajectum Czaur-ien in valle fluvii Cham-muri, <italic>Komarov s.n.</italic>, LE barcode LE01001956 digital image!).</p><fig id="F3" position="float" orientation="portrait"><object-id xmlns:xlink="http://www.w3.org/1999/xlink" content-type="doi" xlink:type="simple">10.3897/phytokeys.170.59527.figure3</object-id><object-id xmlns:xlink="http://www.w3.org/1999/xlink" content-type="arpha" xlink:type="simple">1DA49D37-1CAE-5D71-B8D6-56FE81010D9E</object-id><label>Figure 3.</label><caption><p>Lectotype of <italic><tp:taxon-name><tp:taxon-name-part taxon-name-part-type="genus" reg="Stellaria">S.</tp:taxon-name-part> <tp:taxon-name-part taxon-name-part-type="species" reg="ebracteata">ebracteata</tp:taxon-name-part></tp:taxon-name></italic> Kom. (V. L. Komarov, <italic>Komarov s.n.</italic>, LE01001957).</p></caption><graphic xmlns:xlink="http://www.w3.org/1999/xlink" xlink:href="phytokeys-170-071-g003.jpg" position="float" orientation="portrait" xlink:type="simple" id="oo_489391.jpg"><uri content-type="original_file" xlink:type="simple">https://binary.pensoft.net/fig/489391</uri></graphic></fig></tp:treatment-sec><tp:treatment-sec sec-type="notes" id="SECID0EPPAC"><title>Note.</title><p>Komarov described <italic><tp:taxon-name><tp:taxon-name-part taxon-name-part-type="genus" reg="Stellaria">S.</tp:taxon-name-part> <tp:taxon-name-part taxon-name-part-type="species" reg="ebracteate">ebracteate</tp:taxon-name-part></tp:taxon-name></italic> and cited several specimens “<italic>Komarov s.n.</italic>, 18–27/VI 1894; <italic>Komarov s.n.</italic>, 24/V 1897; <italic>Komarov s.n.</italic>, 12/VI 1897; <italic>Komarov s.n.</italic>, 19/VI 1897” collected by himself, but never designated any one of them as holotype in the protologue. According to <xref ref-type="bibr" rid="B10">Stafleu and Cowan (1979)</xref>, Komarov’s type specimens were deposited in LE. Two specimens traced in LE (LE01001957 digital image! and LE01001956 digital image!), match “<italic>Komarov s.n.</italic>, 12/VI 1897, <italic>Komarov s.n.</italic>, 19/VI 1897” in the protologue, and should be considered as syntypes following Arts. 9.6 and 40 Note 1 of the ICN (<xref ref-type="bibr" rid="B15">Turland et al. 2018</xref>). Unfortunately, due to the possible loss or destruction of specimens, the specimens “<italic>Komarov s.n.</italic>, 18–27/VI 1894” couldn’t be found. Two specimens traced in LE have Komarov’s script “<italic><tp:taxon-name><tp:taxon-name-part taxon-name-part-type="genus" reg="Stellaria">Stellaria</tp:taxon-name-part> <tp:taxon-name-part taxon-name-part-type="species" reg="ebracteate">ebracteate</tp:taxon-name-part></tp:taxon-name></italic> Kom.”, the description of collecting location, and the label “SYNTYPUS”. Since LE01001957 is morphologically complete with the well presence of flower, inflorescence, and root, LE01001957 is designated here as the lectotype following Art. 9.3 and 9.4 of the ICN (<xref ref-type="bibr" rid="B15">Turland et al. 2018</xref>).</p></tp:treatment-sec><ref-list><ref id="B10"><mixed-citation xmlns:xlink="http://www.w3.org/1999/xlink" xlink:type="simple"><person-group><name name-style="western"><surname>Stafleu</surname><given-names>FA</given-names></name><name name-style="western"><surname>Cowan</surname><given-names>RS</given-names></name></person-group> (<year>1979</year>) Taxonomic literature: a selective guide to botanical publications and collections with dates, commentaries and types. Bohn, Scheltema &amp; Holkema, Utrecht. <ext-link xlink:type="simple" ext-link-type="uri" xlink:href="https://www.biodiversitylibrary.org/item/103253">https://www.biodiversitylibrary.org/item/103253</ext-link></mixed-citation></ref><ref id="B15"><mixed-citation xmlns:xlink="http://www.w3.org/1999/xlink" xlink:type="simple"><person-group><name name-style="western"><surname>Turland</surname><given-names>NJ</given-names></name><name name-style="western"><surname>Wiersema</surname><given-names>JH</given-names></name><name name-style="western"><surname>Barrie</surname><given-names>FR</given-names></name><name name-style="western"><surname>Greuter</surname><given-names>W</given-names></name><name name-style="western"><surname>Hawksworth</surname><given-names>DL</given-names></name><name name-style="western"><surname>Herendeen</surname><given-names>PS</given-names></name><name name-style="western"><surname>Knapp</surname><given-names>S</given-names></name><name name-style="western"><surname>Kusber</surname><given-names>WH</given-names></name><name name-style="western"><surname>Li</surname><given-names>DZ</given-names></name><name name-style="western"><surname>Marhold</surname><given-names>K</given-names></name><name name-style="western"><surname>May</surname><given-names>TW</given-names></name><name name-style="western"><surname>McNeill</surname><given-names>J</given-names></name><name name-style="western"><surname>Monro</surname><given-names>AM</given-names></name><name name-style="western"><surname>Prad</surname><given-names>J</given-names></name><name name-style="western"><surname>Price</surname><given-names>MJ</given-names></name><name name-style="western"><surname>Smith</surname><given-names>GF</given-names></name></person-group> (<year>2018</year>) International Code of Nomenclature for algae, fungi, and plants (Shenzhen Code) adopted by the Nineteenth International Botanical Congress Shenzhen, China, July 2017. Regnum Vegetabile 159. Koeltz Botanical Books, Glashütten. <ext-link xlink:type="simple" ext-link-type="doi" xlink:href="10.12705/Code.2018">https://doi.org/10.12705/Code.2018</ext-link></mixed-citation></ref></ref-list></tp:taxon-treatment>
