# Supplementary material for: Lectotypification of five names in the genus Stellaria (Caryophyllaceae) in China
Source: PhytoKeys. 2020 Dec 21;170:71–81. doi: 10.3897/phytokeys.170.59527 (PMC7769891; doi:10.3897/phytokeys.170.59527)
Supplement: XML Treatment for Stellaria filicaulis [file phytokeys.170.59527-treatment4.xml]

<!DOCTYPE tp:taxon-treatment
  PUBLIC "-//TaxonX//DTD Taxonomic Treatment Publishing DTD v0 20100105//EN" "tax-treatment-NSO.dtd">
<tp:taxon-treatment xmlns:tp="http://www.plazi.org/taxpub"><tp:treatment-meta><kwd-group><label>Taxon classification</label><kwd><named-content xmlns:xlink="http://www.w3.org/1999/xlink" content-type="kingdom">Plantae</named-content></kwd><kwd><named-content xmlns:xlink="http://www.w3.org/1999/xlink" content-type="order">Caryophyllales</named-content></kwd><kwd><named-content xmlns:xlink="http://www.w3.org/1999/xlink" content-type="family">Caryophyllaceae</named-content></kwd></kwd-group><mixed-citation publication-type="journal"><person-group><name><surname>Wang</surname><given-names>Wenqiao</given-names></name><name><surname>Su</surname><given-names>Zhiwei</given-names></name><name><surname>Ma</surname><given-names>Zhonghui</given-names></name></person-group><article-title>Lectotypification of five names in the genus <italic><tp:taxon-name><tp:taxon-name-part taxon-name-part-type="genus" reg="Stellaria">Stellaria</tp:taxon-name-part></tp:taxon-name></italic> (<tp:taxon-name><tp:taxon-name-part taxon-name-part-type="family">Caryophyllaceae</tp:taxon-name-part></tp:taxon-name>) in China</article-title><source>PhytoKeys</source><day>21</day><month>12</month><year>2020</year><volume>170</volume><fpage>71</fpage><lpage>81</lpage><pub-id pub-id-type="doi">10.3897/phytokeys.170.59527</pub-id></mixed-citation></tp:treatment-meta><tp:nomenclature><tp:taxon-name><object-id xmlns:xlink="http://www.w3.org/1999/xlink" content-type="arpha" xlink:type="simple">71F7952E-ADCA-5025-A7A4-5AE1C2811C3D</object-id>
            <tp:taxon-name-part taxon-name-part-type="genus" reg="Stellaria">Stellaria</tp:taxon-name-part>
            <tp:taxon-name-part taxon-name-part-type="species" reg="filicaulis">filicaulis</tp:taxon-name-part>
          </tp:taxon-name><tp:taxon-authority>Makino, Bot. Mag. (Tokyo). 15: 113 (1901)</tp:taxon-authority></tp:nomenclature><tp:treatment-sec sec-type="Lectotype" id="SECID0EJCAE"><title>Lectotype</title><p>(designated here):–Japan, Tokyo, Koiwa-mura, June 16, 1895, <italic>Watanabe s.n.</italic> (TNS62378 digital image!, Figure <xref ref-type="fig" rid="F4">4</xref>; Isolectotypes: Japan, Musashi Prov., Koiwa-mura, Yoda, <italic>Makino s.n.</italic>, MAK barcode MAK009391 digital images!, Japan, Hitachi Prov., Itako, <italic>Suzuki s.n.</italic>, MAK barcode MAK009392 digital images!, Japan, Musashi Prov., Koiwa-mura, Yoda, <italic>Watanabe s.n.</italic>, MAK barcode MAK010156 digital image!).</p><fig id="F4" position="float" orientation="portrait"><object-id xmlns:xlink="http://www.w3.org/1999/xlink" content-type="doi" xlink:type="simple">10.3897/phytokeys.170.59527.figure4</object-id><object-id xmlns:xlink="http://www.w3.org/1999/xlink" content-type="arpha" xlink:type="simple">81486377-B23B-5D68-971A-868BC73E5D8A</object-id><label>Figure 4.</label><caption><p>Lectotype of <italic><tp:taxon-name><tp:taxon-name-part taxon-name-part-type="genus" reg="Stellaria">S.</tp:taxon-name-part> <tp:taxon-name-part taxon-name-part-type="species" reg="filicaulis">filicaulis</tp:taxon-name-part></tp:taxon-name></italic> Makino (Kano Watanabe, <italic>Watanabe s.n.</italic>, TNS62378).</p></caption><graphic xmlns:xlink="http://www.w3.org/1999/xlink" xlink:href="phytokeys-170-071-g004.jpg" position="float" orientation="portrait" xlink:type="simple" id="oo_489392.jpg"><uri content-type="original_file" xlink:type="simple">https://binary.pensoft.net/fig/489392</uri></graphic></fig></tp:treatment-sec><tp:treatment-sec sec-type="notes" id="SECID0EVDAE"><title>Note.</title><p>Makino first described <italic><tp:taxon-name><tp:taxon-name-part taxon-name-part-type="genus" reg="Stellaria">S.</tp:taxon-name-part> <tp:taxon-name-part taxon-name-part-type="species" reg="filicaulis">filicaulis</tp:taxon-name-part></tp:taxon-name></italic> without designating a specimen as holotype but mentioned four specimens “<italic>Watanabe s.n.</italic>, June 16, 1895; <italic>Makino s.n.</italic>, June 23, 1895; <italic>Watanabe s.n.</italic>, June 16, 1895; <italic>Suzuki s.n.</italic>, May 19, 1901” in the protologue. Yet following Arts. 9.6 and 40 Note 1 of the ICN (<xref ref-type="bibr" rid="B15">Turland et al. 2018</xref>), these specimens should be treated as syntypes. According to <xref ref-type="bibr" rid="B11">Stafleu and Cowan (1981</xref> and 1988), the original specimens were traced in GH, TI and MAK, but no specimens could be found in GH and TI mentioned in the protologue. Tropicos (<xref ref-type="bibr" rid="B14">Tropicos 2020</xref>) cited “Type-Protologue: <italic>K. Watanabe s.n.</italic> in TI”, but related specimens were not found in TI. Fortunately, original specimens in TNS (TNS62378 digital image!) and MAK (MAK009391–MAK009392 digital images!, MAK010156 digital image!) were traced, with a description of the collecting location and date agreeing with the protologue. They could be confirmed as original specimens. Moreover, Makino might have described <italic><tp:taxon-name><tp:taxon-name-part taxon-name-part-type="genus" reg="Stellaria">S.</tp:taxon-name-part> <tp:taxon-name-part taxon-name-part-type="species" reg="filicaulis">filicaulis</tp:taxon-name-part></tp:taxon-name></italic> based on one of these specimens because it has a label containing a message which means a new name. Hence, TNS62378 is designated here as the lectotype for its good preservation, the numerous flowers and fruits, and also greatly agreeing with the protologue according to Art. 9.3 and 9.4 of the ICN (<xref ref-type="bibr" rid="B15">Turland et al. 2018</xref>).</p></tp:treatment-sec><ref-list><ref id="B15"><mixed-citation xmlns:xlink="http://www.w3.org/1999/xlink" xlink:type="simple"><person-group><name name-style="western"><surname>Turland</surname><given-names>NJ</given-names></name><name name-style="western"><surname>Wiersema</surname><given-names>JH</given-names></name><name name-style="western"><surname>Barrie</surname><given-names>FR</given-names></name><name name-style="western"><surname>Greuter</surname><given-names>W</given-names></name><name name-style="western"><surname>Hawksworth</surname><given-names>DL</given-names></name><name name-style="western"><surname>Herendeen</surname><given-names>PS</given-names></name><name name-style="western"><surname>Knapp</surname><given-names>S</given-names></name><name name-style="western"><surname>Kusber</surname><given-names>WH</given-names></name><name name-style="western"><surname>Li</surname><given-names>DZ</given-names></name><name name-style="western"><surname>Marhold</surname><given-names>K</given-names></name><name name-style="western"><surname>May</surname><given-names>TW</given-names></name><name name-style="western"><surname>McNeill</surname><given-names>J</given-names></name><name name-style="western"><surname>Monro</surname><given-names>AM</given-names></name><name name-style="western"><surname>Prad</surname><given-names>J</given-names></name><name name-style="western"><surname>Price</surname><given-names>MJ</given-names></name><name name-style="western"><surname>Smith</surname><given-names>GF</given-names></name></person-group> (<year>2018</year>) International Code of Nomenclature for algae, fungi, and plants (Shenzhen Code) adopted by the Nineteenth International Botanical Congress Shenzhen, China, July 2017. Regnum Vegetabile 159. Koeltz Botanical Books, Glashütten. <ext-link xlink:type="simple" ext-link-type="doi" xlink:href="10.12705/Code.2018">https://doi.org/10.12705/Code.2018</ext-link></mixed-citation></ref><ref id="B11"><mixed-citation xmlns:xlink="http://www.w3.org/1999/xlink" xlink:type="simple"><person-group><name name-style="western"><surname>Stafleu</surname><given-names>FA</given-names></name><name name-style="western"><surname>Cowan</surname><given-names>RS</given-names></name></person-group> (<year>1981</year>) Taxonomic literature: a selective guide to botanical publications and collections with dates, commentaries and types. Bohn, Scheltema &amp; Holkema, Utrecht. <ext-link xlink:type="simple" ext-link-type="uri" xlink:href="https://www.biodiversitylibrary.org/item/104137">https://www.biodiversitylibrary.org/item/104137</ext-link></mixed-citation></ref><ref id="B14"><mixed-citation xmlns:xlink="http://www.w3.org/1999/xlink" xlink:type="simple"><institution xlink:type="simple">Tropicos</institution> (<year>2020</year>) <ext-link xlink:type="simple" ext-link-type="uri" xlink:href="http://Tropicos.org">Tropicos.org</ext-link>. Missouri Botanical Garden. <ext-link xlink:type="simple" ext-link-type="uri" xlink:href="http://www.tropicos.org">http://www.tropicos.org</ext-link> [accessed: 25.09.2020]</mixed-citation></ref></ref-list></tp:taxon-treatment>
