# Supplementary material for: Lectotypification of five names in the genus Stellaria (Caryophyllaceae) in China
Source: PhytoKeys. 2020 Dec 21;170:71–81. doi: 10.3897/phytokeys.170.59527 (PMC7769891; doi:10.3897/phytokeys.170.59527)
Supplement: XML Treatment for Stellaria pusilla [file phytokeys.170.59527-treatment5.xml]

<!DOCTYPE tp:taxon-treatment
  PUBLIC "-//TaxonX//DTD Taxonomic Treatment Publishing DTD v0 20100105//EN" "tax-treatment-NSO.dtd">
<tp:taxon-treatment xmlns:tp="http://www.plazi.org/taxpub"><tp:treatment-meta><kwd-group><label>Taxon classification</label><kwd><named-content xmlns:xlink="http://www.w3.org/1999/xlink" content-type="kingdom">Plantae</named-content></kwd><kwd><named-content xmlns:xlink="http://www.w3.org/1999/xlink" content-type="order">Caryophyllales</named-content></kwd><kwd><named-content xmlns:xlink="http://www.w3.org/1999/xlink" content-type="family">Caryophyllaceae</named-content></kwd></kwd-group><mixed-citation publication-type="journal"><person-group><name><surname>Wang</surname><given-names>Wenqiao</given-names></name><name><surname>Su</surname><given-names>Zhiwei</given-names></name><name><surname>Ma</surname><given-names>Zhonghui</given-names></name></person-group><article-title>Lectotypification of five names in the genus <italic><tp:taxon-name><tp:taxon-name-part taxon-name-part-type="genus" reg="Stellaria">Stellaria</tp:taxon-name-part></tp:taxon-name></italic> (<tp:taxon-name><tp:taxon-name-part taxon-name-part-type="family">Caryophyllaceae</tp:taxon-name-part></tp:taxon-name>) in China</article-title><source>PhytoKeys</source><day>21</day><month>12</month><year>2020</year><volume>170</volume><fpage>71</fpage><lpage>81</lpage><pub-id pub-id-type="doi">10.3897/phytokeys.170.59527</pub-id></mixed-citation></tp:treatment-meta><tp:nomenclature><tp:taxon-name><object-id xmlns:xlink="http://www.w3.org/1999/xlink" content-type="arpha" xlink:type="simple">A5473E49-2589-5971-A374-BAA710FEE73B</object-id>
            <tp:taxon-name-part taxon-name-part-type="genus" reg="Stellaria">Stellaria</tp:taxon-name-part>
            <tp:taxon-name-part taxon-name-part-type="species" reg="pusilla">pusilla</tp:taxon-name-part>
          </tp:taxon-name><tp:taxon-authority>EM. Schmid, Repert. Spec. Nov. Regni Veg. 31: 41 (1932)</tp:taxon-authority></tp:nomenclature><tp:treatment-sec sec-type="Lectotype" id="SECID0EOGAE"><title>Lectotype</title><p>(designated here):–China, Tibet, Panggong Tso, July 25, 1927, <italic>Bosshard s.n.</italic> (Z000002688 digital image!, Figure <xref ref-type="fig" rid="F5">5</xref>; Isolectotype: China, Tibet, Panggong Tso, <italic>Bosshard s.n.</italic>, Z barcode Z000002689 and Z000002690 digital image!).</p><fig id="F5" position="float" orientation="portrait"><object-id xmlns:xlink="http://www.w3.org/1999/xlink" content-type="doi" xlink:type="simple">10.3897/phytokeys.170.59527.figure5</object-id><object-id xmlns:xlink="http://www.w3.org/1999/xlink" content-type="arpha" xlink:type="simple">D53A00EC-F2B6-5332-82F5-F2D36FD51038</object-id><label>Figure 5.</label><caption><p>Lectotype of <italic><tp:taxon-name><tp:taxon-name-part taxon-name-part-type="genus" reg="Stellaria">S.</tp:taxon-name-part> <tp:taxon-name-part taxon-name-part-type="species" reg="pusilla">pusilla</tp:taxon-name-part></tp:taxon-name></italic> Em. Schmid (Walter Bosshard, <italic>Bosshard s.n.</italic>, Z000002688).</p></caption><graphic xmlns:xlink="http://www.w3.org/1999/xlink" xlink:href="phytokeys-170-071-g005.jpg" position="float" orientation="portrait" xlink:type="simple" id="oo_489393.jpg"><uri content-type="original_file" xlink:type="simple">https://binary.pensoft.net/fig/489393</uri></graphic></fig></tp:treatment-sec><tp:treatment-sec sec-type="notes" id="SECID0EWHAE"><title>Note.</title><p><italic><tp:taxon-name><tp:taxon-name-part taxon-name-part-type="genus" reg="Stellaria">S.</tp:taxon-name-part> <tp:taxon-name-part taxon-name-part-type="species" reg="pusilla">pusilla</tp:taxon-name-part></tp:taxon-name></italic> was described by Schmid based on three specimens “<italic>Bosshard s.n.</italic>, 25. VII. 1927; <italic>Bosshard s.n.</italic>, 29. VII. 1927; <italic>Bosshard s.n.</italic>, 13. VIII. 1927” collected by Bosshard from China, but he didn’t designate one of them as holotype in the protologue. Plants of Central Asia (<xref ref-type="bibr" rid="B4">Grubov and Kozhevnikov 2007</xref>) cited “Panggon Toso July 25, 1927 (typus)”. Yet following Art. 9.6 and Art. 40 Note 1 of the ICN (<xref ref-type="bibr" rid="B15">Turland et al. 2018</xref>), none of them can be treated as holotype, but all should be considered as syntypes. Bosshard selected type specimens that were deposited at W and Z (<xref ref-type="bibr" rid="B13">Stafleu and Cowan 1993</xref>). Three original specimens were traced deposited in Z (Z000002688 digital image!, Z000002689 digital image!, and Z000002690 digital image!). All of them agreed with the collection location and date in the protologue and had a label “Typus” and another label “Syntype of <italic><tp:taxon-name><tp:taxon-name-part taxon-name-part-type="genus" reg="Stellaria">Stellaria</tp:taxon-name-part> <tp:taxon-name-part taxon-name-part-type="species" reg="pusilla">pusilla</tp:taxon-name-part></tp:taxon-name></italic> EM. Schmid” written by Sallucn at the same time. Given its label “<italic><tp:taxon-name><tp:taxon-name-part taxon-name-part-type="genus" reg="Stellaria">Stellaria</tp:taxon-name-part> <tp:taxon-name-part taxon-name-part-type="species" reg="pusilla">pusilla</tp:taxon-name-part></tp:taxon-name></italic> Schmid nov. spes” and its good preservation, the presence of flower and lower part of the plant, Z000002688 is designated here as the lectotype following Art. 9.3 and 9.4 of the ICN (<xref ref-type="bibr" rid="B15">Turland et al. 2018</xref>).</p></tp:treatment-sec><ref-list><ref id="B4"><mixed-citation xmlns:xlink="http://www.w3.org/1999/xlink" xlink:type="simple"><person-group><name name-style="western"><surname>Grubov</surname><given-names>VI</given-names></name><name name-style="western"><surname>Kozhevnikov</surname><given-names>YP</given-names></name></person-group> (<year>2007</year>) Plants of Central Asia – Plant Collection from China and Mongolia. Science Publishers, 33 pp. <ext-link xlink:type="simple" ext-link-type="doi" xlink:href="10.1201/b10754">https://doi.org/10.1201/b10754</ext-link></mixed-citation></ref><ref id="B15"><mixed-citation xmlns:xlink="http://www.w3.org/1999/xlink" xlink:type="simple"><person-group><name name-style="western"><surname>Turland</surname><given-names>NJ</given-names></name><name name-style="western"><surname>Wiersema</surname><given-names>JH</given-names></name><name name-style="western"><surname>Barrie</surname><given-names>FR</given-names></name><name name-style="western"><surname>Greuter</surname><given-names>W</given-names></name><name name-style="western"><surname>Hawksworth</surname><given-names>DL</given-names></name><name name-style="western"><surname>Herendeen</surname><given-names>PS</given-names></name><name name-style="western"><surname>Knapp</surname><given-names>S</given-names></name><name name-style="western"><surname>Kusber</surname><given-names>WH</given-names></name><name name-style="western"><surname>Li</surname><given-names>DZ</given-names></name><name name-style="western"><surname>Marhold</surname><given-names>K</given-names></name><name name-style="western"><surname>May</surname><given-names>TW</given-names></name><name name-style="western"><surname>McNeill</surname><given-names>J</given-names></name><name name-style="western"><surname>Monro</surname><given-names>AM</given-names></name><name name-style="western"><surname>Prad</surname><given-names>J</given-names></name><name name-style="western"><surname>Price</surname><given-names>MJ</given-names></name><name name-style="western"><surname>Smith</surname><given-names>GF</given-names></name></person-group> (<year>2018</year>) International Code of Nomenclature for algae, fungi, and plants (Shenzhen Code) adopted by the Nineteenth International Botanical Congress Shenzhen, China, July 2017. Regnum Vegetabile 159. Koeltz Botanical Books, Glashütten. <ext-link xlink:type="simple" ext-link-type="doi" xlink:href="10.12705/Code.2018">https://doi.org/10.12705/Code.2018</ext-link></mixed-citation></ref><ref id="B13"><mixed-citation xmlns:xlink="http://www.w3.org/1999/xlink" xlink:type="simple"><person-group><name name-style="western"><surname>Stafleu</surname><given-names>FA</given-names></name><name name-style="western"><surname>Cowan</surname><given-names>RS</given-names></name></person-group> (<year>1993</year>) Taxonomic literature: a selective guide to botanical publications and collections with dates, commentaries and types. Bohn, Scheltema &amp; Holkema, Utrecht. <ext-link xlink:type="simple" ext-link-type="uri" xlink:href="https://www.biodiversitylibrary.org/item/103859">https://www.biodiversitylibrary.org/item/103859</ext-link></mixed-citation></ref></ref-list></tp:taxon-treatment>
